# Supplementary material for: Mapping protein interactions in the active TOM-TIM23 supercomplex
Source: Nat Commun. 2021 Sep 29;12:5715. doi: 10.1038/s41467-021-26016-1 (PMC8481542; doi:10.1038/s41467-021-26016-1)
Supplement: Supplementary file 7 — Source Data [file 41467_2021_26016_MOESM7_ESM.zip]

Archive with 1 entries (1 files):
- Source Data-gel images.pdf
